# Supplementary material for: The Association between 4-Tertiary-Octylphenol, Apoptotic Microparticles, and Carotid Intima-Media Thickness in a Young Taiwanese Population
Source: Toxics. 2023 Sep 6;11(9):757. doi: 10.3390/toxics11090757 (PMC10537624; doi:10.3390/toxics11090757)
Supplement: Supplementary file 1 [file toxics-11-00757-s001.zip]

Archive with 1 entries (1 files):
- toxics-2571587-supplementary.pdf
